# Supplementary material for: Oral administration of Lactobacillus casei DG® after ileostomy closure in restorative proctocolectomy: a randomized placebo-controlled trial (microbiota and immune microenvironment in pouchitis -MEP1)
Source: Gut Microbes. 2024 Nov 1;16(1):2423037. doi: 10.1080/19490976.2024.2423037 (PMC11540070; doi:10.1080/19490976.2024.2423037)
Supplement: Supplemental Material [file KGMI_A_2423037_SM9001.zip]

Archive with 7 entries (6 files):
- KGMI 2423037/
- KGMI 2423037/CONSERVE 2020 Checklist MEP1.docx
- KGMI 2423037/CONSORT 2010 Checklist MEP1.doc
- KGMI 2423037/Delta2 checklist MEP1.docx
- KGMI 2423037/Supplementary data file 1.xlsx
- KGMI 2423037/Supplementary Figure 1.tif
- KGMI 2423037/Supplementary Table 1.docx
